# Supplementary material for: Roles of the 14-3-3 gene family in cotton flowering
Source: BMC Plant Biol. 2021 Mar 31;21:162. doi: 10.1186/s12870-021-02923-9 (PMC8015177; doi:10.1186/s12870-021-02923-9)
Supplement: Supplementary file 1 — Additional file 1: Table S1. Nomenclature of the GRF genes from G. hirsutum. [file 12870_2021_2923_MOESM1_ESM.xlsx]

## Sheet: Sheet1
Table S1. Nomenclature of the GRF genes from G. hirsutum
Gene name	AtGRF1 (%)	AtGRF2 (%)	AtGRF3 (%)	AtGRF4 (%)	AtGRF5 (%)	AtGRF6 (%)	AtGRF7 (%)	AtGRF8 (%)	AtGRF9 (%)	AtGRF10 (%)	AtGRF11 (%)	AtGRF12 (%)	AtGRF13 (%)	Assigned gene name
Gh_A01G0110	83.9	81.9	79.1	83.5	77.9	72.9	81	75.6	64.6	62.2	64.6	65	42	GhGRF16-A
Gh_D01G0107	83.5	81.5	78.7	83.5	77.5	72.9	80.6	75.6	64.2	62.2	64.6	65.4	42.4	GhGRF16-D
Gh_A01G1091	84.7	86.9	82.7	86.4	80.3	75.3	81.3	79	67.5	66.3	66.9	66.5	47.9	GhGRF2-A
Gh_D01G1115	84.7	87.3	82.7	86	80.3	75.3	81.3	78.1	66.8	65.9	67.3	65.8	45.9	GhGRF2-D
Gh_A02G0795	72	73.9	73.4	69.9	73.7	83.7	74.4	84.6	64.4	64.1	62.4	63.1	42.6	GhGRF6-A
Gh_D02G0848	72.4	74.8	74.3	70.7	76.1	84.9	75.2	85.7	65.7	64.6	62.9	63.6	43	GhGRF6-D
Gh_A03G1540	85.1	83.9	78.3	86.4	79.7	72.2	81	76	66.3	62.1	65.4	64.9	43.1	GhGRF4-A
Gh_A04G0978	84.3	83.5	81.4	85.5	79.2	73.3	81	76.9	63.8	61.8	65.5	65.5	43.5	GhGRF15-A
Gh_D04G1522	84.3	83.5	81.4	85.5	79.2	73.3	81	76.9	63.8	61.8	65.5	65.5	43.5	GhGRF15-D
Gh_A05G1888	75.6	74.1	72	72.9	72.6	86.1	75	86.8	64.4	64.5	62.1	65.3	43	GhGRF8-A
Gh_D05G2122	75.6	74.1	72	72.9	72.6	86.1	75	86.8	64.4	64.5	62.1	65.3	43	GhGRF8-D
Gh_A05G1305	67.5	64.6	69.9	69.2	64.3	64.6	66.5	65.8	75.3	73.4	74.8	79.7	51.3	GhGRF10-A
Gh_D05G1475	68.6	66	71.4	70.3	65.6	65.7	68	66.9	76.7	74.1	76.3	80.4	52.3	GhGRF10-D
Gh_A05G1920	89.7	87.8	84.5	90.6	80.5	73.6	83.8	77.5	69.3	65.5	68.7	67.4	46.2	GhGRF1-A
Gh_D05G2153	88.1	87.6	84.6	89.7	81.5	73.7	84.4	76.9	68.4	66.4	68.3	66.1	46.3	GhGRF1-D
Gh_A05G2280	83.2	84.8	85.4	83.5	81.5	72.9	81.3	77.3	68.6	66.3	67.7	67.4	47.1	GhGRF13-A
Gh_D05G2540	70.2	71.6	70.5	70.4	66.5	60.7	66.9	63.6	55.7	56.4	57.5	57.6	39.8	GhGRF13-D
Gh_A06G0273	85.5	84.2	82.9	85.9	78.5	75.7	81.5	76.8	67.9	63.4	67.3	68.5	45.8	GhGRF14-A
Gh_A06G0287	71	67.7	72.5	71.8	68.9	61.1	68.6	67.5	79	81.5	82.9	77.9	53	GhGRF9-A
Gh_D06G0307	72	69.8	73.5	72.9	69.6	64.4	69.8	68.9	80.1	81.3	83.6	77.8	53	GhGRF9-D
Gh_A07G0639	84.9	84.8	90.6	84.2	89.7	73.3	90.7	76.8	67.7	67.3	68.2	68.5	46.4	GhGRF7-A
Gh_D07G0712	84.9	84.8	90.6	84.2	89.7	73.3	90.7	76.8	67.7	67.3	68.2	68.5	46.4	GhGRF7-D
Gh_A07G2179	84.9	84.8	89.8	84.2	89.3	73.3	89.9	78	68.1	67.3	67.8	67.8	46.8	GhGRF5-A
Gh_D07G1749	84.5	84	89.4	83.8	88.9	72.9	89.5	77.6	67.3	66.9	67.5	67.8	46.8	GhGRF5-D
Gh_D07G1710	82.9	83.1	89.8	82.9	85.8	74.4	86.2	75.1	68.1	68.1	68.5	67.3	46.4	GhGRF3-D
Gh_A13G0606	83.9	82.8	79.1	83.5	77.5	71.7	80.2	75.2	65.1	65.1	63.8	63.8	43.9	GhGRF17-A
Gh_D13G0518	83.9	82	78.7	83.5	77.1	72.1	79.8	75.2	64.7	64.7	63.8	63.5	43.9	GhGRF17-D
Gh_A05G1937	71.4	66.7	73.3	72.3	68.5	62.7	68.7	69.7	77.1	77.1	84.3	78	53.6	GhGRF11-A
Gh_D05G2168	71.4	66.7	73.3	72.3	68.9	63.1	68.7	69.7	79.5	79.5	84.3	78	53.6	GhGRF11-D
Gh_A13G0723	71.5	68.1	72.4	72.3	68.7	66.9	69.4	69.5	75.7	75.7	75.7	85.8	53.4	GhGRF12-A
Gh_D13G0848	71.1	67.7	72	71.9	68.3	66.5	69	69.1	75.7	75.7	75.3	85.8	53.8	GhGRF12-D
