# Supplementary material for: Roles of the 14-3-3 gene family in cotton flowering
Source: BMC Plant Biol. 2021 Mar 31;21:162. doi: 10.1186/s12870-021-02923-9 (PMC8015177; doi:10.1186/s12870-021-02923-9)
Supplement: Supplementary file 2 — Additional file 2: Table S2. Predicted G. herbaceum, G. arboreum, G. raimondii, and G. hirsutum GRF proteins with genome identifiers. [file 12870_2021_2923_MOESM2_ESM.xlsx]

## Sheet: Sheet1
Table S2. Predicted G. herbaceum, G. arboreum, G. raimondii and G. hirsutum GRF proteins with genome identifiers
G. herbaceum A1 WHU assembly v1.0		G. arboreum A2 BGI-CGP assembly v2.0 (annot v1.0)		G. raimondii D5 JGI assembly v2.0 (annot v2.1)		G. hirsutum AD1 NAU-NBI assembly v1.1 (annot v1.1)
Gene name	Assigned gene name	Gene name	Assigned gene name	Gene name	Assigned gene name	At subgenome gene name	At subgenome assigned gene name	Dt subgenome gene name	Dt subgenome assigned gene name
Ghe13G10160	GheGRF14	Cotton_A_02824	GaGRF14			Gh_A06G0273	GhGRF14-A
Ghe01G16790	GheGRF2	Cotton_A_29371	GaGRF2	Gorai.002G141000.2	GrGRF2	Gh_A01G1091	GhGRF2-A	Gh_D01G1115	GhGRF2-D
				Gorai.001G197200.1	GrGRF3			Gh_D07G1710	GhGRF3-D
Ghe05G24330	GheGRF1	Cotton_A_26512/Cotton_A_23951	GaGRF1-1/2	Gorai.009G234600.2	GrGRF1	Gh_A05G1920	GhGRF1-A	Gh_D05G2153	GhGRF1-D
GheUnG11030	GheGRF5	Cotton_A_36037	GaGRF5	Gorai.001G201400.1	GrGRF5	Gh_A07G2179	GhGRF5-A	Gh_D07G1749	GhGRF5-D
Ghe03G21040	GheGRF6	Cotton_A_38200	GaGRF6	Gorai.005G095400.1	GrGRF6	Gh_A02G0795	GhGRF6-A	Gh_D02G0848	GhGRF6-D
Ghe07G08390	GheGRF7	Cotton_A_40808	GaGRF7	Gorai.001G079900.1	GrGRF7	Gh_A07G0639	GhGRF7-A	Gh_D07G0712	GhGRF7-D
Ghe05G23940	GheGRF8	Cotton_A_27589	GaGRF8	Gorai.009G231000.2	GrGRF8	Gh_A05G1888	GhGRF8-A	Gh_D05G2122	GhGRF8-D
Ghe05G28590	GheGRF13	Cotton_A_23631	GaGRF13	Gorai.009G280500.1	GrGRF13	Gh_A05G2280	GhGRF13-A	Gh_D05G2540	GhGRF13-D
Ghe01G01210	GheGRF16	cotton_A_00137	GaGRF16	Gorai.002G012500.1	GrGRF16	Gh_A01G0110	GhGRF16-A	Gh_D01G0107	GhGRF16-D
Ghe06G04390	GheGRF9	Cotton_A_02837	GaGRF9	Gorai.010G040000.1	GrGRF9	Gh_A06G0287	GhGRF9-A	Gh_D06G0307	GhGRF9-D
Ghe05G16870	GheGRF10	Cotton_A_11278	GaGRF10	Gorai.009G162800.1	GrGRF10	Gh_A05G1305	GhGRF10-A	Gh_D05G1475	GhGRF10-D
Ghe13G06270	GheGRF17	Cotton_A_26828	GaGRF17	Gorai.013G059800.1	GrGRF17	Gh_A13G0606	GhGRF17-A	Gh_D13G0518	GhGRF17-D
Ghe03G04960	GheGRF4	Cotton_A_24799	GaGRF4			Gh_A03G1540	GhGRF4-A
Ghe04G20470	GheGRF15	Cotton_A_29407	GaGRF15	Gorai.012G142900.1	GrGRF15	Gh_A04G0978	GhGRF15-A	Gh_D04G1522	GhGRF15-D
Ghe05G24550	GheGRF11	Cotton_A_26496	GaGRF11	Gorai.009G236300.2	GrGRF11	Gh_A05G1937	GhGRF11-A	Gh_D05G2168	GhGRF11-D
Ghe06G04240	GheGRF12	Cotton_A_29484	GaGRF12	Gorai.013G093400.2	GrGRF12	Gh_A13G0723	GhGRF12-A	Gh_D13G0848	GhGRF12-D
Ghe07G21050	GheGRF18			Gorai.006G068100.1	GrGRF18
	GheGRF19			Gorai.005G222600.2	GrGRF19
