# Supplementary material for: Roles of the 14-3-3 gene family in cotton flowering
Source: BMC Plant Biol. 2021 Mar 31;21:162. doi: 10.1186/s12870-021-02923-9 (PMC8015177; doi:10.1186/s12870-021-02923-9)
Supplement: Supplementary file 3 — Additional file 3: Table S3. Features of the GRF genes identified from G. herbaceum, G. arboreum, G. hirsutum, and G. raimondii. (XLSX 14 kb) [file 12870_2021_2923_MOESM3_ESM.xlsx]

## Sheet: Sheet1
Table S3. Features of GRF genes identified in G. herbaceum, G. arboreum, G. hirsutum, and G. raimondii
Locus ID	Chromosome Location	Strand	ORF length (bp)	No. of exons	Protein			Position of 14-3-3 Domain
					Length (aa)	PI	Mol wt (kDa)
GheGRF1	Chr05:23815388-23816463	-	807	4	268	4.75	30.2678	10-246
GheGRF2	Chr01:59554806-59557399	+	810	4	269	4.84	30.3751	9-245
GheGRF4	Chr03:4277726-4279465	-	786	4	261	4.74	29.2619	7-244
GheGRF5	Contig178:52249-54172	-	789	4	262	4.7	29.4229	8-244
GheGRF6	Chr03:113899702-113901866	+	759	4	252	4.78	28.5144	11-248
GheGRF7	Chr07:10332499-10334491	+	789	4	262	4.76	29.6002	8-244
GheGRF8	Chr05:23464970-23467047	+	759	4	252	4.71	28.5003	11-248
GheGRF9	Chr06:4577994-4579877	+	756	7	251	4.76	28.636	9-231
GheGRF10	Chr05:15893870-15895736	-	777	6	258	4.85	29.3231	14-235
GheGRF11	Chr05:24097840-24100228	+	906	7	301	4.83	34.1496	11-233
GheGRF12	Chr06:4401832-4402865	-	777	4	258	4.66	29.0886	6-243
GheGRF13	Chr05:30204516-30205569	-	801	4	266	4.9	30.1549	10-246
GheGRF14	Chr13:27108688-27112372	+	840	7	279	4.9	31.5954	14-236
GheGRF15	Chr04:104601816-104603648	+	786	4	261	4.74	29.2349	7-244
GheGRF16	Chr01:754542-756487	-	786	4	261	4.79	29.3019	7-244
GheGRF17	Chr13:8400693-8402693	-	786	4	261	4.81	29.5152	7-244
GheGRF18	Chr07:58138204-58139923	+	672	4	223	4.87	25.0613	1-204
GaGRF1-1	CA_chr4:34875191-34876269	+	810	4	269	4.75	30.4009	10-246
GaGRF1-2	CA_chr12:71335990-71337068	+	810	4	269	4.75	30.4009	10-246
GaGRF2	CA_chr7:56846008-56848590	+	810	4	269	4.48	30.3751	9-245
GaGRF4	CA_chr5:19331600-19333338	+	786	4	261	4.74	29.2519	7-244
GaGRF5	CA_chr10:113413995-113415921	-	789	4	262	4.7	29.4229	8-244
GaGRF6	CA_chr3:6914548-6916244	-	780	3	259	4.87	29.1493	11-246
GaGRF7	CA_chr1:18128538-18130333	-	786	5	262	4.81	29.4371	8-243
GaGRF8	CA_chr10:18083945-18086217	+	954	4	317	5.6	35.77	76-313
GaGRF9	CA_chr8:98849967-98852036	+	903	6	300	5.4	34.6166	9-231
GaGRF10	CA_chr10:19369229-19371096	+	765	6	254	4.85	28.9627	14-231
GaGRF11	CA_chr4:34662845-34664888	-	771	6	256	4.9	29.2958	11-233
GaGRF12	CA_chr13:46297467-46299164	+	708	5	235	5.01	26.4767	1-206
GaGRF13	CA_chr1:117361258-117362324	-	801	4	266	4.94	30.0548	10-246
GaGRF14	CA_chr8:98675602-98676635	-	777	4	258	4.66	29.0886	6-243
GaGRF15	CA_chr12:112418541-112420374	+	786	4	261	4.77	29.1769	7-244
GaGRF16	CA_chr7:38522095-38524040	+	786	4	261	4.79	29.3019	7-244
GaGRF17	CA_chr13:136057332-136059335	-	786	4	261	4.81	29.4391	7-244
GhGRF1-A	A05:20120386-20127034	-	1266	5	421	4.98	105.001	16-167, 169-393
GhGRF1-D	D05:20161201-20162278	-	807	4	268	5.07	67.0533	16-240
GhGRF2-A	A01:41391250-41393841	+	810	4	269	5.07	67.2303	15-239
GhGRF2-D	D01:23391631-23394159	+	810	4	269	5.07	67.2584	15-239
GhGRF3-D	D07:37082363-37084148	+	792	4	263	5.14	64.4854	14-238
GhGRF4-A	A03:96133980-96135714	+	786	4	261	5.08	64.9636	13-238
GhGRF7-A	A07:9175018-9177010	+	789	4	262	5.14	64.2921	14-238
GhGRF7-D	D07:8629762-8631752	+	789	4	262	5.14	64.2621	14-238
GhGRF5-A	scaffold1715_A07:307965-309889	-	789	4	262	5.14	64.2721	14-238
GhGRF5-D	D07:40843037-40845088	-	789	4	262	5.14	64.3002	14-238
GhGRF6-A	A02:16895933-16897628	-	780	3	259	5.11	64.5903	17-242
GhGRF6-D	D02:14950268-14951973	-	780	3	259	5.11	64.6266	17-242
GhGRF8-A	A05:19797413-19799491	+	759	4	252	5.13	62.1643	17-242
GhGRF8-D	D05:19857119-19859196	+	759	4	252	5.13	62.1663	17-242
GhGRF9-A	A06:3618930-3620811	+	759	7	252	5.17	61.2805	9-232
GhGRF9-D	D06:3493590-3495780	+	828	7	275	5.15	67.4444	9-231
GhGRF10-A	A05:13412969-13414836	-	765	6	254	5.17	61.8992	13-231
GhGRF10-D	D05:13133991-13135821	-	777	6	258	5.17	62.9103	13-235
GhGRF11-A	A05:20343534-20345744	+	765	7	254	5.16	61.9575	11-234
GhGRF11-D	D05:20316947-20319149	+	765	7	254	5.16	61.9855	11-234
GhGRF12-A	A13:23790633-23793676	+	798	6	265	5.14	64.9963	14-236
GhGRF12-D	D13:15469579-15472521	+	798	6	265	5.14	64.9741	14-236
GhGRF13-A	A05:26848292-26849352	-	801	4	266	5.09	65.8315	17-242
GhGRF13-D	D05:25685987-25692288	-	765	5	251	5.1	62.4134	16-240
GhGRF14-A	A06:3437808-3438841	-	777	4	258	5.08	64.1799	12-237
GhGRF15-A	A04:59430958-59432791	+	786	4	261	5.08	65.2599	13-238
GhGRF15-D	D04:47252447-47254285	+	786	4	261	5.09	65.1517	13-238
GhGRF16-A	A01:914347-916292	-	786	4	261	5.1	65.0431	13-238
GhGRF16-D	D01:823416-825377	-	786	4	261	5.1	64.8249	13-238
GhGRF17-A	A13:14552048-14554039	+	786	4	261	5.09	64.8453	13-238
GhGRF17-D	D13:6705591-6707595	-	786	4	261	5.08	64.9257	14-238
GrGRF1	Chr09:18507541-18509865	-	807	4	268	4.72	30.2387	10-246
GrGRF2	Chr02:24672656-24675787	+	810	4	269	4.79	30.393	9-245
GrGRF3	Chr01:34747546-34750531	+	792	4	263	4.81	29.5273	8-244
GrGRF5	Chr01:38142217-38145542	-	789	4	262	4.7	29.437	8-244
GrGRF6	Chr05:13598616-13600534	-	780	3	259	4.86	29.0632	11-246
GrGRF7	Chr01:8396297-8399686	+	789	4	262	4.76	29.6002	8-244
GrGRF8	Chr09:18204059-18206740	+	759	4	252	4.71	28.5003	11-248
GrGRF9	Chr10:3752604-3755403	+	756	6	254	4.85	29.0636	9-231
GrGRF10	Chr09:12493137-12495179	-	777	6	258	4.9	29.263	14-235
GrGRF11	Chr09:18673107-18676076	+	762	6	253	4.8	28.8523	11-233
GrGRF12	Chr13:15056347-15058445	+	723	5	240	5.09	27.1015	1-210
GrGRF13	Chr09:23711848-23713362	-	801	4	266	4.86	30.229	10-246
GrGRF15	Chr12:31668205-31670588	+	786	4	261	4.74	29.2349	7-244
GrGRF16	Chr02:811182-813851	-	786	4	261	4.8	29.316	7-244
GrGRF17	Chr13:6356541-6359210	-	786	4	261	4.81	29.4391	7-244
GrGRF18	Chr06:27524367-27524852	-	447	2	148	4.92	17.0203	7-148
GrGRF19	Chr05:60531589-60533862	+	702	3	233	6.55	26.2571	7-240
