# Supplementary material for: Roles of the 14-3-3 gene family in cotton flowering
Source: BMC Plant Biol. 2021 Mar 31;21:162. doi: 10.1186/s12870-021-02923-9 (PMC8015177; doi:10.1186/s12870-021-02923-9)
Supplement: Supplementary file 6 — Additional file 6: Table S4. Seven conserved amino acid motifs and annotation of cotton GRF proteins. [file 12870_2021_2923_MOESM6_ESM.xlsx]

## Sheet: Sheet1
Table S4. Seven conserved amino acid motifs and annotation of cotton GRF proteins
Motif	Length	Protein sequence	Annotation
1	50	LNSPDRACNLAKQAFDEAIAELDTLGEESYKDSTLIMQLLRDNLTLWTSD	14-3-3 domain
2	41	VEERNLLSVAYKNVIGARRASWRIVSSIEQKEESRGNEDHV	14-3-3 domain
3	41	ESKVFYLKMKGDYHRYLAEFKTGDERKEAAESTLTAYKSAQ	14-3-3 domain
4	41	MATPSSREENVYMAKLAEQAERYEEMVEFMEKVVSAVDAEE	14-3-3 domain
5	21	APTHPIRLGLALNFSVFYYEI
6	29	IKEYRAKIESELSKICAGILKLLDSHLIP
7	21	MQDDGTDEIKEAPKPEEEEQQ
