# Supplementary material for: Roles of the 14-3-3 gene family in cotton flowering
Source: BMC Plant Biol. 2021 Mar 31;21:162. doi: 10.1186/s12870-021-02923-9 (PMC8015177; doi:10.1186/s12870-021-02923-9)
Supplement: Supplementary file 7 — Additional file 7: Table S5. Syntenic gene pairs between G. hirsutum and other three cotton species. [file 12870_2021_2923_MOESM7_ESM.xlsx]

## Sheet: Sheet1
Table S5. Syntenic gene pairs between G. hirsutum and other three cotton species
Gene name	Gene ID	Gene name	Gene ID	Ka	Ks	Ka/Ks	Selection pressure
GhGRF14-A	Gh_A06G0273	GheGRF12	Ghe06G04240	0.00170116	0.00559182	0.304223	Purifying selection
GhGRF2-A	Gh_A01G1091	GheGRF2	Ghe01G16790	0.00162999	0.0107819	0.151179	Purifying selection
GhGRF6-A	Gh_A02G0795	GheGRF6	Ghe03G21040	0.0149873	0.0258399	0.580006	Purifying selection
GhGRF7-A	Gh_A07G0639	GheGRF7	Ghe07G08390	0	0.005618	0	Purifying selection
GhGRF8-A	Gh_A05G1888	GheGRF8	Ghe05G23940	0	0.00568723	0	Purifying selection
GhGRF13-A	Gh_A05G2280	GheGRF13	Ghe05G28590	0.0016389	0.00554019	0.29582	Purifying selection
GhGRF16-A	Gh_A01G0110	GheGRF16	Ghe01G01210	0.00168209	0.0055198	0.304737	Purifying selection
GhGRF9-A	Gh_A06G0287	GheGRF9	Ghe06G04390	0	0.0058594	0	Purifying selection
GhGRF10-A	Gh_A05G1305	GheGRF10	Ghe05G16870	0.00852524	0.024467	0.348438	Purifying selection
GhGRF17-A	Gh_A13G0606	GheGRF17	Ghe13G06270	0.00336323	0.0167605	0.200665	Purifying selection
GhGRF4-A	Gh_A03G1540	GheGRF4	Ghe03G04960	0	0.00550461	0	Purifying selection
GhGRF15-A	Gh_A04G0978	GheGRF15	Ghe04G20470	0.00167691	0.0225581	0.0743376	Purifying selection
GhGRF11-A	Gh_A05G1937	GheGRF11	Ghe05G24550	0	0.00590554	0	Purifying selection
GhGRF12-A	Gh_A13G0723	GheGRF14	Ghe13G10160	0	0.0110805	0	Purifying selection
GhGRF6-A	Gh_A02G0795	GheGRF8	Ghe05G23940	0.0403504	0.509008	0.0792725	Purifying selection
GhGRF4-A	Gh_A03G1540	GheGRF15	Ghe04G20470	0.0238758	0.370581	0.0644281	Purifying selection
GhGRF4-A	Gh_A03G1540	GheGRF17	Ghe13G06270	0.0335059	0.373334	0.0897477	Purifying selection
GhGRF15-A	Gh_A04G0978	GheGRF4	Ghe03G04960	0.0256034	0.371022	0.0690077	Purifying selection
GhGRF17-A	Gh_A13G0606	GheGRF4	Ghe03G04960	0.0334772	0.393061	0.0851704	Purifying selection
GaGRF14	Cotton_A_02824	GhGRF14-A	Gh_A06G0273	0.00170189	0.00558402	0.304778	Purifying selection
GaGRF2	Cotton_A_29371	GhGRF2-A	Gh_A01G1091	0.00162999	0.00537155	0.303449	Purifying selection
GaGRF1-1	Cotton_A_26512	GhGRF1-A	Gh_A05G1920	0	0.00542989	0	Purifying selection
GaGRF8	Cotton_A_27589	GhGRF6-A	Gh_A02G0795	0.0403504	0.520213	0.0775651	Purifying selection
GaGRF8	Cotton_A_27589	GhGRF8-A	Gh_A05G1888	0	0.0114179	0	Purifying selection
GaGRF16	cotton_A_00137	GhGRF16-A	Gh_A01G0110	0.0017	0.0056	0.303571	Purifying selection
GaGRF9	Cotton_A_02837	GhGRF9-A	Gh_A06G0287	0.0307903	0.0458386	0.67171	Purifying selection
GaGRF10	Cotton_A_11278	GhGRF10-A	Gh_A05G1305	0.00510351	0.00604233	0.844626	Purifying selection
GaGRF17	Cotton_A_26828	GhGRF17-A	Gh_A13G0606	0.00167973	0.00554531	0.30291	Purifying selection
GaGRF4	Cotton_A_24799	GhGRF4-A	Gh_A03G1540	0.0016835	0.00550461	0.305835	Purifying selection
GaGRF15	Cotton_A_29407	GhGRF4-A	Gh_A03G1540	0.0256253	0.369702	0.0693134	Purifying selection
GaGRF15	Cotton_A_29407	GhGRF15-A	Gh_A04G0978	0.00335947	0.0340323	0.0987141	Purifying selection
GaGRF11	Cotton_A_26496	GhGRF11-A	Gh_A05G1937	0	0.00590554	0	Purifying selection
GaGRF12	Cotton_A_29484	GhGRF12-A	Gh_A13G0723	0	0.0186345	0	Purifying selection
GhGRF1-A	Gh_A05G1920	GhGRF1-D	Gh_D05G2153	0.00163265	0.0219595	0.0743485	Purifying selection
GhGRF6-A	Gh_A02G0795	GhGRF6-D	Gh_D02G0848	0.0120329	0.0446436	0.269533	Purifying selection
GhGRF7-A	Gh_A07G0639	GhGRF7-D	Gh_D07G0712	0	0.022729	0	Purifying selection
GhGRF8-A	Gh_A05G1888	GhGRF8-D	Gh_D05G2122	0	0.0407472	0	Purifying selection
GhGRF13-A	Gh_A05G2280	GhGRF13-D	Gh_D05G2540	0.0732106	0.1427	0.513038	Purifying selection
GhGRF16-A	Gh_A01G0110	GhGRF16-D	Gh_D01G0107	0.00505762	0.0512047	0.0987725	Purifying selection
GhGRF9-A	Gh_A06G0287	GhGRF9-D	Gh_D06G0307	0.00522954	0.060762	0.086066	Purifying selection
GhGRF10-A	Gh_A05G1305	GhGRF10-D	Gh_D05G1475	0.0051064	0.0496562	0.102835	Purifying selection
GhGRF17-A	Gh_A13G0606	GhGRF17-D	Gh_D13G0518	0.00505052	0.0754989	0.0668953	Purifying selection
GhGRF15-A	Gh_A04G0978	GhGRF15-D	Gh_D04G1522	0.00167691	0.0168546	0.0994928	Purifying selection
GhGRF11-A	Gh_A05G1937	GhGRF11-D	Gh_D05G2168	0.0017094	0.0422647	0.0404452	Purifying selection
GhGRF12-A	Gh_A13G0723	GhGRF12-D	Gh_D13G0848	0.00329852	0.0167293	0.19717	Purifying selection
GhGRF4-A	Gh_A03G1540	GhGRF15-D	Gh_D04G1522	0.0238758	0.35271	0.0676926	Purifying selection
GhGRF4-A	Gh_A03G1540	GhGRF17-D	Gh_D13G0518	0.0352652	0.373334	0.0944601	Purifying selection
GhGRF6-A	Gh_A02G0795	GhGRF8-D	Gh_D05G2122	0.0403504	0.509008	0.0792725	Purifying selection
GhGRF15-A	Gh_A04G0978	GhGRF16-D	Gh_D01G0107	0.0343211	0.500078	0.0686316	Purifying selection
GhGRF15-A	Gh_A04G0978	GhGRF17-D	Gh_D13G0518	0.0395961	0.41902	0.0944969	Purifying selection
GhGRF9-A	Gh_A06G0287	GhGRF11-D	Gh_D05G2168	0.0192374	0.420627	0.0457351	Purifying selection
GhGRF17-A	Gh_A13G0606	GhGRF15-D	Gh_D04G1522	0.0369279	0.434765	0.0849376	Purifying selection
GrGRF2	Gorai.002G141000.2	GhGRF2-D	Gh_D01G1115	0.0626251	0.0629447	0.994923	Purifying selection
GrGRF3	Gorai.001G197200.1	GhGRF3-D	Gh_D07G1710	0	0.0224106	0	Purifying selection
GrGRF5	Gorai.001G201400.1	GhGRF5-D	Gh_D07G1749	0.00166667	0.016918	0.0985144	Purifying selection
GrGRF6	Gorai.005G095400.1	GhGRF6-D	Gh_D02G0848	0.00341784	0.0109192	0.313011	Purifying selection
GrGRF7	Gorai.001G079900.1	GhGRF7-D	Gh_D07G0712	0	0.0112784	0	Purifying selection
GrGRF8	Gorai.009G231000.2	GhGRF8-D	Gh_D05G2122	0.00965773	0.0258894	0.373037	Purifying selection
GrGRF16	Gorai.002G012500.1	GhGRF16-D	Gh_D01G0107	0.00168162	0.0166983	0.100706	Purifying selection
GrGRF9	Gorai.010G040000.1	GhGRF9-D	Gh_D06G0307	0.00689957	0.00578316	1.19305	Positive selection
GrGRF10	Gorai.009G162800.1	GhGRF10-D	Gh_D05G1475	0.00335571	0.0298844	0.11229	Purifying selection
GrGRF19	Gorai.005G222600.2	GhGRF17-D	Gh_D13G0518	0.0370286	0.364346	0.10163	Purifying selection
GrGRF15	Gorai.012G142900.1	GhGRF15-D	Gh_D04G1522	0	0.00557623	0	Purifying selection
GrGRF11	Gorai.009G236300.2	GhGRF11-D	Gh_D05G2168	0.00171723	0.011858	0.144817	Purifying selection
GrGRF12	Gorai.013G093400.2	GhGRF12-D	Gh_D13G0848	0	0.00554019	0	Purifying selection
GrGRF8	Gorai.009G231000.2	GhGRF6-D	Gh_D02G0848	0.035773	0.535636	0.066786	Purifying selection
GrGRF19	Gorai.005G222600.2	GhGRF15-D	Gh_D04G1522	0.0256107	0.335254	0.0763918	Purifying selection
GrGRF11	Gorai.009G236300.2	GhGRF9-D	Gh_D06G0307	0.0208618	0.365715	0.0570439	Purifying selection
