# Supplementary material for: Roles of the 14-3-3 gene family in cotton flowering
Source: BMC Plant Biol. 2021 Mar 31;21:162. doi: 10.1186/s12870-021-02923-9 (PMC8015177; doi:10.1186/s12870-021-02923-9)
Supplement: Supplementary file 8 — Additional file 8: Table S6. The duplicated GRF gene pairs from G. herbaceum, G. arboreum, G. hirsutum, and G. raimondii, respectively. [file 12870_2021_2923_MOESM8_ESM.xlsx]

## Sheet: Sheet1
Table S6. Duplicate GRF gene pairs from G. herbaceum, G. arboreum, G. hirsutum and G. raimondii, respectively
Gene name	Gene ID	Gene name	Gene ID	Ka	Ks	Ka/Ks	Selection pressure
GhGRF7-A	Gh_A07G0639	GhGRF7-D	Gh_D07G0712	0	0.0226432	0	Purifying selection
GhGRF8-A	Gh_A05G1888	GhGRF8-D	Gh_D05G2122	0	0.0404333	0	Purifying selection
GhGRF15-A	Gh_A04G0978	GhGRF15-D	Gh_D04G1522	0.00166389	0.0167293	0.0994598	Purifying selection
GhGRF11-A	Gh_A05G1937	GhGRF11-D	Gh_D05G2168	0.00169396	0.0420952	0.0402411	Purifying selection
GhGRF1-D	Gh_D05G2153	GhGRF1-A	Gh_A05G1920	0.00324062	0.0218794	0.148113	Purifying selection
GhGRF12-A	Gh_A13G0723	GhGRF12-D	Gh_D13G0848	0.00327333	0.0166058	0.197119	Purifying selection
GhGRF5-A	Gh_A07G2179	GhGRF5-D	Gh_D07G1749	0.00330761	0.0458158	0.0721938	Purifying selection
GhGRF16-A	Gh_A01G0110	GhGRF16-D	Gh_D01G0107	0.00501255	0.0510112	0.0982638	Purifying selection
GhGRF17-A	Gh_A13G0606	GhGRF17-D	Gh_D13G0518	0.00500558	0.0752075	0.066557	Purifying selection
GhGRF9-A	Gh_A06G0287	GhGRF9-D	Gh_D06G0307	0.00692346	0.0666096	0.103941	Purifying selection
GhGRF6-A	Gh_A02G0795	GhGRF6-D	Gh_D02G0848	0.0119507	0.0441507	0.270681	Purifying selection
GhGRF10-A	Gh_A05G1305	GhGRF10-D	Gh_D05G1475	0.00506046	0.0494515	0.102332	Purifying selection
GhGRF2-A	Gh_A01G1091	GhGRF2-D	Gh_D01G1115	0.0130085	0.055581	0.234045	Purifying selection
GhGRF11-A	Gh_A05G1937	GhGRF9-D	Gh_D06G0307	0.0156459	0.368465	0.0424625	Purifying selection
GhGRF7-A	Gh_A07G0639	GhGRF5-A	Gh_A07G2179	0.0183649	0.384047	0.0478192	Purifying selection
GhGRF5-A	Gh_A07G2179	GhGRF7-D	Gh_D07G0712	0.0183649	0.374817	0.0489969	Purifying selection
GhGRF9-A	Gh_A06G0287	GhGRF11-A	Gh_A05G1937	0.0173068	0.408319	0.0423855	Purifying selection
GhGRF9-D	Gh_D06G0307	GhGRF11-D	Gh_D05G2168	0.0174047	0.378042	0.0460391	Purifying selection
GhGRF9-A	Gh_A06G0287	GhGRF11-D	Gh_D05G2168	0.0190596	0.418437	0.0455496	Purifying selection
GhGRF7-A	Gh_A07G0639	GhGRF5-D	Gh_D07G1749	0.0217528	0.393393	0.0552952	Purifying selection
GhGRF5-D	Gh_D07G1749	GhGRF7-D	Gh_D07G0712	0.0217528	0.384047	0.0566409	Purifying selection
GhGRF8-A	Gh_A05G1888	GhGRF6-D	Gh_D02G0848	0.03912	0.589388	0.0663738	Purifying selection
GhGRF6-D	Gh_D02G0848	GhGRF8-D	Gh_D05G2122	0.03912	0.589388	0.0663738	Purifying selection
GhGRF4-A	Gh_A03G1540	GhGRF15-D	Gh_D04G1522	0.0236873	0.349428	0.0677887	Purifying selection
GhGRF4-A	Gh_A03G1540	GhGRF15-A	Gh_A04G0978	0.0254082	0.358207	0.0709317	Purifying selection
GhGRF6-A	Gh_A02G0795	GhGRF8-A	Gh_A05G1888	0.0446228	0.518813	0.0860094	Purifying selection
GhGRF6-A	Gh_A02G0795	GhGRF8-D	Gh_D05G2122	0.0446228	0.518813	0.0860094	Purifying selection
GhGRF17-A	Gh_A13G0606	GhGRF4-A	Gh_A03G1540	0.0366915	0.380613	0.0964011	Purifying selection
GhGRF17-A	Gh_A13G0606	GhGRF15-D	Gh_D04G1522	0.0401119	0.431523	0.0929543	Purifying selection
GhGRF16-D	Gh_D01G0107	GhGRF15-D	Gh_D04G1522	0.0340291	0.496178	0.0685824	Purifying selection
GhGRF7-A	Gh_A07G0639	GhGRF3-D	Gh_D07G1710	0.0328843	0.316887	0.103773	Purifying selection
GhGRF3-D	Gh_D07G1710	GhGRF7-D	Gh_D07G0712	0.0328843	0.3516	0.0935275	Purifying selection
GhGRF16-A	Gh_A01G0110	GhGRF15-D	Gh_D04G1522	0.0357819	0.506248	0.0706805	Purifying selection
GhGRF17-A	Gh_A13G0606	GhGRF15-A	Gh_A04G0978	0.0418674	0.431523	0.0970223	Purifying selection
GhGRF4-A	Gh_A03G1540	GhGRF17-D	Gh_D13G0518	0.0384645	0.370694	0.103763	Purifying selection
GhGRF15-A	Gh_A04G0978	GhGRF16-D	Gh_D01G0107	0.0357718	0.496178	0.0720946	Purifying selection
GhGRF16-D	Gh_D01G0107	GhGRF4-A	Gh_A03G1540	0.0402322	0.425968	0.0944488	Purifying selection
GhGRF17-D	Gh_D13G0518	GhGRF15-D	Gh_D04G1522	0.0410125	0.415937	0.0986027	Purifying selection
GhGRF5-A	Gh_A07G2179	GhGRF3-D	Gh_D07G1710	0.0329028	0.600694	0.0547746	Purifying selection
GhGRF16-A	Gh_A01G0110	GhGRF15-A	Gh_A04G0978	0.0375291	0.506248	0.0741319	Purifying selection
GhGRF16-A	Gh_A01G0110	GhGRF4-A	Gh_A03G1540	0.042005	0.425447	0.0987315	Purifying selection
GhGRF17-D	Gh_D13G0518	GhGRF15-A	Gh_A04G0978	0.042771	0.415937	0.10283	Purifying selection
GhGRF3-D	Gh_D07G1710	GhGRF5-D	Gh_D07G1749	0.0363605	0.613155	0.0593007	Purifying selection
GhGRF14-A	Gh_A06G0273	GhGRF1-A	Gh_A05G1920	0.0427203	0.474937	0.0899494	Purifying selection
GhGRF13-A	Gh_A05G2280	GhGRF2-D	Gh_D01G1115	0.0585871	0.456313	0.128392	Purifying selection
GhGRF1-A	Gh_A05G1920	GhGRF2-D	Gh_D01G1115	0.0643736	0.424797	0.15154	Purifying selection
GhGRF14-A	Gh_A06G0273	GhGRF1-D	Gh_D05G2153	0.0410824	0.478649	0.0858299	Purifying selection
GhGRF1-D	Gh_D05G2153	GhGRF2-D	Gh_D01G1115	0.0626068	0.405987	0.154209	Purifying selection
GhGRF2-A	Gh_A01G1091	GhGRF13-A	Gh_A05G2280	0.0516133	0.49507	0.104254	Purifying selection
GheGRF5	GheUnG11030	GheGRF7	Ghe07G08390	0.0183649	0.374817	0.0489969	Purifying selection
GheGRF11	Ghe05G24550	GheGRF9	Ghe06G04390	0.0191592	0.418437	0.0457876	Purifying selection
GheGRF4	Ghe03G04960	GheGRF15	Ghe04G20470	0.0236806	0.376524	0.0628927	Purifying selection
GheGRF6	Ghe03G21040	GheGRF8	Ghe05G23940	0.028193	0.47981	0.0587587	Purifying selection
GheGRF17	Ghe13G06270	GheGRF15	Ghe04G20470	0.0392581	0.435356	0.0901748	Purifying selection
GheGRF16	Ghe01G01210	GheGRF15	Ghe04G20470	0.0340291	0.528851	0.0643453	Purifying selection
GheGRF17	Ghe13G06270	GheGRF4	Ghe03G04960	0.036702	0.380161	0.0965432	Purifying selection
GheGRF16	Ghe01G01210	GheGRF4	Ghe03G04960	0.0402207	0.426491	0.0943061	Purifying selection
GheGRF2	Ghe01G16790	GheGRF13	Ghe05G28590	0.0560215	0.499716	0.112107	Purifying selection
GheGRF12	Ghe06G04240	GheGRF1	Ghe05G24330	0.0427944	0.493187	0.0867712	Purifying selection
GheGRF1	Ghe05G24330	GheGRF12	Ghe06G04240	0.0427944	0.493187	0.0867712	Purifying selection
GheGRF16	Ghe01G01210	GheGRF17	Ghe13G06270	0.0463402	0.484347	0.0956756	Purifying selection
GaGRF9	Cotton_A_02837	GaGRF11	Cotton_A_26496	0.0617657	0.451227	0.136884	Purifying selection
GaGRF6	Cotton_A_38200	GaGRF8	Cotton_A_27589	0.0446361	0.518117	0.0861506	Purifying selection
GaGRF4	Cotton_A_24799	GaGRF15	Cotton_A_29407	0.0271408	0.375633	0.0722535	Purifying selection
GaGRF17	Cotton_A_26828	GaGRF4	Cotton_A_24799	0.033211	0.398553	0.0833291	Purifying selection
GaGRF17	Cotton_A_26828	GaGRF15	Cotton_A_29407	0.0392805	0.454144	0.0864934	Purifying selection
GaGRF16	Cotton_A_00137	GaGRF15	Cotton_A_29407	0.0357921	0.549962	0.065081	Purifying selection
GaGRF16	Cotton_A_00137	GaGRF4	Cotton_A_24799	0.041981	0.426491	0.0984335	Purifying selection
GaGRF14	Cotton_A_02824	GaGRF1-1	Cotton_A_26512	0.041029	0.503102	0.081552	Purifying selection
GaGRF14	Cotton_A_02824	GaGRF1-2	Cotton_A_23951	0.041029	0.503102	0.081552	Purifying selection
GaGRF16	Cotton_A_00137	GaGRF17	Cotton_A_26828	0.0445718	0.505587	0.0881585	Purifying selection
GaGRF5	Cotton_A_36037	GaGRF7	Cotton_A_40808	0.0452356	0.593018	0.0762803	Purifying selection
GaGRF2	Cotton_A_29371	GaGRF13	Cotton_A_23631	0.0516424	0.483365	0.106839	Purifying selection
GrGRF11	Gorai.009G236300.2	GrGRF9	Gorai.010G040000.1	0.0182777	0.373943	0.0488782	Purifying selection
GrGRF5	Gorai.001G201400.1	GrGRF7	Gorai.001G079900.1	0.0200569	0.393393	0.0509844	Purifying selection
GrGRF8	Gorai.009G231000.2	GrGRF6	Gorai.005G095400.1	0.0372968	0.553453	0.0673893	Purifying selection
GrGRF6	Gorai.005G095400.1	GrGRF8	Gorai.009G231000.2	0.0372968	0.553453	0.0673893	Purifying selection
GrGRF15	Gorai.012G142900.1	GrGRF19	Gorai.005G222600.2	0.113337	0.454706	0.249253	Purifying selection
GrGRF19	Gorai.005G222600.2	GrGRF15	Gorai.012G142900.1	0.113337	0.454706	0.249253	Purifying selection
GrGRF16	Gorai.002G012500.1	GrGRF15	Gorai.012G142900.1	0.0322905	0.517801	0.0623608	Purifying selection
GrGRF15	Gorai.012G142900.1	GrGRF17	Gorai.013G059800.1	0.0375078	0.425583	0.0881327	Purifying selection
GrGRF17	Gorai.013G059800.1	GrGRF19	Gorai.005G222600.2	0.120257	0.464529	0.25888	Purifying selection
GrGRF3	Gorai.001G197200.1	GrGRF7	Gorai.001G079900.1	0.0328843	0.3516	0.0935275	Purifying selection
GrGRF16	Gorai.002G012500.1	GrGRF19	Gorai.005G222600.2	0.127312	0.494153	0.257637	Purifying selection
GrGRF1	Gorai.009G234600.2	GrGRF2	Gorai.002G141000.2	0.059069	0.415833	0.14205	Purifying selection
GrGRF16	Gorai.002G012500.1	GrGRF17	Gorai.013G059800.1	0.0428076	0.463691	0.0923192	Purifying selection
GrGRF2	Gorai.002G141000.2	GrGRF1	Gorai.009G234600.2	0.059069	0.415833	0.14205	Purifying selection
GrGRF13	Gorai.009G280500.1	GrGRF2	Gorai.002G141000.2	0.110704	0.484724	0.228385	Purifying selection
