# Supplementary material for: Roles of the 14-3-3 gene family in cotton flowering
Source: BMC Plant Biol. 2021 Mar 31;21:162. doi: 10.1186/s12870-021-02923-9 (PMC8015177; doi:10.1186/s12870-021-02923-9)
Supplement: Supplementary file 12 — Additional file 12: Table S7. The FPKM value of GhGRFs in different tissues. [file 12870_2021_2923_MOESM12_ESM.xlsx]

## Sheet: Sheet1
Table S7. The FPKM value of GhGRFs in different tissues
Gene name	root	stem	leaf	sepal	petal	pistil	filament	0 DPA ovule	1 DPA ovule	3 DPA ovule	5 DPA ovule	10 DPA fiber	15 DPA fiber	20 DPA fiber	25 DPA fiber
GhGRF10-D	48.7331	53.8879	6.32675	23.7755	20.4494	18.4967	25.8727	30.4322	36.0588	98.908	98.8119	144.664	126.639	242.171	179.921
GhGRF9-A	73.7401	54.9994	41.665	35.5962	33.2283	26.4574	31.7207	39.5419	46.931	219.258	168.61	164.092	118.403	148.241	98.3714
GhGRF9-D	66.4889	55.5287	58.2585	44.978	37.4517	36.9295	29.4329	28.3266	30.0454	89.5118	89.8129	81.2927	60.9253	52.2388	88.9462
GhGRF1-A	98.183	106.327	22.7444	46.8708	63.3409	44.1744	86.1949	19.3211	29.4739	80.7509	89.7622	53.6789	50.663	37.1883	13.4397
GhGRF1-D	94.5583	119.917	24.9195	69.2263	121.749	51.7622	150.79	11.7077	17.1135	67.4878	104.499	80.968	107.775	99.9677	6.00129
GhGRF4-A	130.848	90.2392	55.1578	98.0943	98.047	46.9477	160.323	21.8312	18.8576	98.5321	118.502	79.1676	102.768	100.701	42.9099
GhGRF16-A	57.672	59.1178	36.1919	66.664	63.1581	103.91	89.1269	17.5162	14.4749	39.1182	68.1489	83.9305	58.253	68.5408	45.8636
GhGRF16-D	54.1566	85.9259	89.6391	72.8464	105.476	80.0127	166.485	17.3288	17.9617	30.3927	76.3507	49.3347	46.6281	61.855	28.2417
GhGRF8-D	87.803	86.3707	56.0171	86.4333	152.04	72.9463	104.224	209.786	192.394	183.04	144.165	162.233	110.963	123.223	29.0037
GhGRF11-A	94.3884	102.285	49.8046	64.0024	61.7335	65.4175	73.2743	71.4538	61.1793	70.44	70.9455	163.415	81.7024	69.4968	35.094
GhGRF11-D	82.776	79.2064	66.5022	59.5582	94.3544	91.6044	112.549	62.1569	59.1118	119.288	110.746	157.745	132.742	131.801	30.3737
GhGRF5-A	83.4534	112.442	175.621	73.349	71.683	130.1	43.235	32.0352	36.9106	61.1681	102.661	127.071	120.742	85.4116	32.1025
GhGRF5-D	86.8732	114.053	151.25	65.6683	96.9063	138.445	59.9639	18.4231	42.1946	123.848	128.553	148.113	115.414	173.711	44.2386
GhGRF15-A	121.778	125.691	93.9959	88.8124	101.86	128.879	160.123	39.216	48.7279	142.777	120.923	56.0392	99.4034	68.5952	78.6011
GhGRF15-D	124.278	187.663	176.503	151.292	123.267	97.247	130.111	76.8047	93.7271	228.378	174.039	90.0852	128.464	86.7163	71.9645
GhGRF10-A	20.0259	20.932	2.55731	10.3694	9.1058	10.3049	19.5068	21.7462	13.9296	22.5875	22.5117	28.1506	31.4594	44.6792	79.1212
GhGRF7-A	27.9587	33.488	19.9386	32.7481	18.7287	14.34	15.4832	18.0581	18.2655	50.9383	48.036	33.6062	35.0734	55.615	17.0427
GhGRF7-D	16.2688	36.1432	21.2022	36.7972	28.2318	19.8769	21.0419	21.4925	14.645	41.0072	47.4584	71.8069	48.7615	60.3484	45.3211
GhGRF3-D	39.5291	52.5377	80.9675	30.0719	16.5906	48.4471	26.4313	74.5793	69.0414	56.0661	59.2953	20.6692	27.049	13.5741	18.5132
GhGRF17-A	34.7031	32.0538	23.7688	38.962	23.6556	33.2599	36.063	20.9823	18.9744	34.4991	42.5397	21.0139	24.0622	21.4664	11.9985
GhGRF17-D	54.8676	40.6246	38.8863	54.0098	27.8615	44.0161	42.3566	29.2487	29.6916	61.7788	57.8406	29.2581	16.6423	13.8598	14.9404
GhGRF8-A	35.8783	21.4797	14.9809	70.0591	64.7549	60.3399	51.315	233.811	261.6	144.016	41.1151	81.6978	54.5722	39.0058	18.0182
GhGRF6-A	101.726	106.645	11.3487	40.5219	22.0103	24.5942	57.2925	157.101	196.391	82.6603	36.9302	58.1957	38.2629	28.9575	11.7347
GhGRF6-D	99.5011	56.7657	18.6405	32.4521	49.5267	9.05749	110.086	124.036	149.795	56.8418	23.7649	13.9232	15.2064	27.2657	11.8102
GhGRF13-A	9.87819	7.67286	5.22154	0.166316	0.0937603	1.77979	0.347756	11.761	8.11515	6.63599	8.79709	0.732441	0.128245	0.0460673	0.07712
GhGRF13-D	0.000517	0	0	0.00205867	0	0.024181	0	0.00170967	0.00191233	0	0.00383733	0.00753	0.000841667	7.53333e-05	0.258447
GhGRF12-A	0	0.037117	0.0193473	0	0	0	0	0	0	0	0	0	0	0	0
GhGRF12-D	0	0.00997133	0.0103577	0	0	0	0	0	0	0	0	0	0	0	0
GhGRF14-A	47.8208	45.9508	21.2236	4.99999	44.0873	5.51689	5.55215	52.7436	38.8624	35.9365	44.5282	2.57916	0.767248	0.16068	0
GhGRF2-A	6.19317	9.18346	0.930646	0.6844	0.700022	1.10705	2.18599	1.71314	1.7793	3.73508	4.63338	8.48084	17.5462	5.65587	0.065782
GhGRF2-D	7.78401	10.3386	1.65877	2.44535	6.77981	2.80886	5.77132	3.19999	1.96963	22.563	25.0376	15.8602	25.5879	12.9004	3.40077
