# Supplementary material for: Roles of the 14-3-3 gene family in cotton flowering
Source: BMC Plant Biol. 2021 Mar 31;21:162. doi: 10.1186/s12870-021-02923-9 (PMC8015177; doi:10.1186/s12870-021-02923-9)
Supplement: Supplementary file 16 — Additional file 16: Table S8. PCR primers used in this study. [file 12870_2021_2923_MOESM16_ESM.xlsx]

## Sheet: Sheet1
Table S8. PCR primers used in this study
Primer	Primer sequence (5’-3’)	Target gene	Function
EcoRI-GhGRF1-F	CGGAATTCATGGCCGCCGCCGCCACT	GhGRF1	Construction of prey vector
BamHI-GhGRF1-R	CGGGATCCCTACTGCTCTGGCTTTTGTTGT
BamHI-GhGRF2-F	CGGGATCCATGGCCGCCACTAGTCCT	GhGRF2	Construction of prey vector
XhoI-GhGRF2-R	CCGCTCGAGCTACTGCTTTGGCTGTTCCG
EcoRI-GhGRF3-F	CGGAATTCATGTCTTCAACTGGGTCAAC	GhGRF3	Construction of prey vector
BamHI-GhGRF3-R	CGGGATCCTCACTGCTGTCCCTCCCC
EcoRI-GhGRF4-F	CGGAATTCATGGCCACCCCTTCCGCA	GhGRF4	Construction of prey vector
BamHI-GhGRF4-R	CGGGATCCTCACGGTTGTTTCTCATCCTCT
EcoRI-GhGRF5-F	CGGAATTCATGTCGCCAACCGAATCA	GhGRF5	Construction of prey vector
BamHI-GhGRF5-R	CGGGATCCTCACTGCTGTCCCTCCCC
EcoRI-GhGRF6-F	CGGAATTCATGGCGACGACGGTCACC	GhGRF6	Construction of prey vector
BamHI- GhGRF6-R	CGGGATCCTCAGAGGGGAAGAGGAAGGG
EcoRI-GhGRF7-F	CGGAATTCATGTCTCCAACTGAATCATCACG	GhGRF7	Construction of prey vector
BamHI-GhGRF7-R	CGGGATCCTCACTGCTGTCCCTCGCC
EcoRI-GhGRF8-F	CGGAATTCATGGCGACGATGGTGCCT	GhGRF8	Construction of prey vector
BamHI-GhGRF8-R	CGGGATCCCTATGGCTCGTCTAACTGGTCC
EcoRI-GhGRF9-F	CGGAATTCATGGAAAGAGAGCAACAAGT	GhGRF9	Construction of prey vector
BamHI-GhGRF9-R	CGGGATCCTTAACTCTCTGCCTGAGGCTCA
EcoRI-GhGRF10-F	CGGAATTCATGGATTTCTCCAAAGAACG	GhGRF10	Construction of prey vector
XhoI -GhGRF10-R	CCGCTCGAGTCATTCATCTCCTTCACCCA
BamHI-GhGRF11-F	CGGGATCCATGGAGAAGGAAAGAGAGCA	GhGRF11	Construction of prey vector
XhoI-GhGRF11-R	CCGCTCGAGTTAACTCTCAGCCTGAGGTTC
BamHI-GhGRF12-F	CGGGATCCATGTCTTCTTCAGAAAAGGAGAG	GhGRF12	Construction of prey vector
XhoI-GhGRF12-R	CCGCTCGAGTTATACCTCGGCTTTTGCC
EcoRI-GhGRF13-F	CGGAATTCATGGCGACGACGAAGACT	GhGRF13	Construction of prey vector
BamHI-GhGRF13-R	CGGGATCCCTACTGCTTTGGCTGCTTCT
BamHI-GhGRF14-F	CGGGATCCATGGCCGCCGCCACTCG	GhGRF14	Construction of prey vector
XhoI-GhGRF14-R	CCGCTCGAGCTATTGTTGTTCTTCTTCCTCGC
EcoRI-GhGRF15-F	CGGAATTCATGGCCACTCCTTCCCCACGCG	GhGRF15	Construction of prey vector
BamHI-GhGRF15-R	GCGGATCCTCACGGTTGTTTCTCTTCCTCAGGC
BamHI-GhGRF16-F	CGGGATCCATGGCCGCTACTTCACC	GhGRF16	Construction of prey vector
XhoI-GhGRF16-R	CCGCTCGAGTTACTGTTGTTTCTCATCCTC
BamHI-GhGRF17-F	CGGGATCCATGGCCACCTCTTCCCC	GhGRF17	Construction of prey vector
XhoI-GhGRF17-R	CCGCTCGAGTCACTCTTGTTTCTCTTCCTCGC
BamHI-GhFD-F	CGGGATCCATGTTATCACCATCCAATAAACCCC	GhFD	Construction of bait vector
PstI-GhFD-R	GCCTGCAGTTAAAATGGAGCTGTTGATGTTCGT
YFP-GhGRF3-F	ggggacaagtttgtacaaaaaagcaggctccATGTCTTCAACTGGGTCA	GhGRF3	Construction of BiFC vector
YFP-GhGRF3-R	ggggaccactttgtacaagaaagctgggtcCTGCTGTCCCTCCCC
YFP-GhGRF6-F	ggggacaagtttgtacaaaaaagcaggctccATGGCGACGACGGTCACC	GhGRF6	Construction of BiFC vector
YFP-GhGRF6-R	ggggaccactttgtacaagaaagctgggtcGAGGGGAAGAGGAAGGG
YFP-GhGRF9-F	ggggacaagtttgtacaaaaaagcaggctccATGGAAAGAGAGCAACAA	GhGRF9	Construction of BiFC vector
YFP-GhGRF9-R	ggggaccactttgtacaagaaagctgggtcACTCTCTGCCTGAGGCTC
YFP-GhGRF14-F	ggggacaagtttgtacaaaaaagcaggctccATGGCCGCCGCCACTCG	GhGRF14	Construction of BiFC vector
YFP-GhGRF14-R	ggggaccactttgtacaagaaagctgggtcTTGTTGTTCTTCTTCCT
YFP-GhGRF15-F	ggggacaagtttgtacaaaaaagcaggctccATGGCCACTCCTTCCCCACGCG	GhGRF15	Construction of BiFC vector
YFP-GhGRF15-R	ggggaccactttgtacaagaaagctgggtcCGGTTGTTTCTCTTCCTCAG
YFP-GhFD-F	ggggacaagtttgtacaaaaaagcaggctccATGTTATCACCATCCAATAA	GhFD	Construction of BiFC vector
YFP-GhFD-R	ggggaccactttgtacaagaaagctgggtcAAATGGAGCTGTTGATG
qGhGRF3-F	CTTCAACTGGGTCAACACGAG	GhGRF3	qRT-PCR
qGhGRF3-R	TCCCCATTTCCTTTGCTCTCT
qGhGRF4-F	CTGCCGAGAATACGCTCACT	GhGRF4	qRT-PCR
qGhGRF4-R	TGTTTTGCGAGAGTGCAAGC
qGhGRF6-F	GGCTGCTCAGGATATTGCAC	GhGRF6	qRT-PCR
qGhGRF6-R	TTCTCCCAGTGTGTCAAGCT
qGhGRF9-F	GTGATTGGAGCAAGAAGGGC	GhGRF9	qRT-PCR
qGhGRF9-R	TCAACCCTCTGCCGATACTC
qGhGRF14-F	CTCAATTCTCCTGATCGCGC	GhGRF14	qRT-PCR
qGhGRF14-R	CATCATCACCCTGCATGTCG
qGhGRF15-F	ATCGAGCAGAAGGAGGAAGG	GhGRF15	qRT-PCR
qGhGRF15-R	TTCCTGTCATCGCCAGTCTT
qGhUBQ7-F	GCACCTTAGCCGACTACAAC	GhUBQ7	qRT-PCR
qGhUBQ7-R	CATTCCGCATTAGGGCACTC
KpnI-GhGRF3-F	GGGGTACCATGTCTTCAACTGGGTCAAC	GhGRF3	Construction of over-expression vector
BamHI-GhGRF3-R	CGGGATCCTCACTGCTGTCCCTCCCC
KpnI-GhGRF6-F	GGGGTACCATGGCGACGACGGTCACC	GhGRF6	Construction of over-expression vector
BamHI-GhGRF6-R	CGGGATCCTCAGAGGGGAAGAGGAAGGG
KpnI-GhGRF9-F	GGGGTACCATGGAAAGAGAGCAACAAGT	GhGRF9	Construction of over-expression vector
BamHI-GhGRF9-R	CGGGATCCTTAACTCTCTGCCTGAGGCTCA
BamHI-GhGRF14-F	CGGGATCCATGGCCGCCGCCACTCG	GhGRF14	Construction of over-expression vector
PstI-GhGRF14-R	GCCTGCAGCTATTGTTGTTCTTCTTCCTCGC
BamHI-GhGRF15-F	CGGGATCCATGGCCACTCCTTCCCCACGCG	GhGRF15	Construction of over-expression vector
PstI-GhGRF15-R	GCCTGCAGTCACGGTTGTTTCTCTTCCTCAGGC
qAtSOC1-F	CGTAAACTCTTGGGAGAA	AtSOC1	qRT-PCR
qAtSOC1-R	TCAGAACTTGGGCTACTC
qAtAP1-F	AACCAAGGCCACAATATGCC	AtAP1	qRT-PCR
qAtAP1-R	ATCATTCCTCCTCATTGCCATAG
qAtactin2-F	CTGGATCGGTGGTTCCATTC	Atactin2	qRT-PCR
qAtactin2-R	CCTGGACCTGCCTCATCATAC
XbaI-GhGRF3-F	GCTCTAGACGGTATGAAGAAATGGTGG	GhGRF3	Construction of VIGS vector
KpnI-GhGRF3-R	GGGGTACCGGTAAAACACCTTGGACTC
XbaI-GhGRF6-F	GCTCTAGACGCTGAATTAACTGTCGA	GhGRF6	Construction of VIGS vector
KpnI-GhGRF6-R	GGGGTACCTCCTCTCATCACCAACCT
XbaI-GhGRF9-F	GCTCTAGAGGAAAGAGAGCAACAAGT	GhGRF9	Construction of VIGS vector
KpnI-GhGRF9-R	GGGGTACCGAGGAAGATGGAATGAGA
XbaI-GhGRF14-F	GCTCTAGACGCATCATCTCCTCCATC	GhGRF14	Construction of VIGS vector
KpnI-GhGRF14-R	GGGGTACCCCTGTTTAGCCAGTTCGC
EcoRI-GhGRF15-F	CGGAATTCGCTGCTGGAAATGGGGATTC	GhGRF15	Construction of VIGS vector
KpnI-GhGRF15-R	GCGGTACCTGCATGTCTGAGGTCCACAA
qGhAP1-F	CTTGTGTGATGCTGAGGTCG	GhAP1	qRT-PCR
qGhAP1-R	TGCCTGTGATTTCTCTGCAAG
qGhSOC1-F	AAGCGTCGAAATGGTTTGCT	GhSOC1	qRT-PCR
qGhSOC1-R	GCATGCTTTGTTCAGTTGGC
